# Supplementary material for: The Communicability of Graphical Alternatives to Tabular Displays of Statistical Simulation Studies
Source: PLoS One. 2011 Nov 23;6(11):e27974. doi: 10.1371/journal.pone.0027974 (PMC3223202; doi:10.1371/journal.pone.0027974)
Supplement: Supporting Information S2 — Data from cross-over experiment. (CSV) [file pone.0027974.s002.csv]

participant_id	experience_level	stimulus_type	stimulus_id	accuracy	time
1	UG	G	6	1	74
1	UG	G	6	1	77
1	UG	G	6	1	66
1	UG	G	6	1	45
1	UG	G	6	1	25
1	UG	T	4	1	62
1	UG	T	4	0	44
1	UG	T	4	0	74
1	UG	T	4	1	76
1	UG	T	4	0	47
2	UG	G	4	1	110
2	UG	G	4	1	51
2	UG	G	4	0	75
2	UG	G	4	1	23
2	UG	G	4	1	26
2	UG	T	2	1	104
2	UG	T	2	1	71
2	UG	T	2	0	100
2	UG	T	2	0	73
2	UG	T	2	1	107
3	UG	T	5	0	151
3	UG	T	5	0	111
3	UG	T	5	0	112
3	UG	T	5	1	28
3	UG	T	5	1	95
3	UG	G	3	1	47
3	UG	G	3	1	33
3	UG	G	3	1	58
3	UG	G	3	1	59
3	UG	G	3	1	20
4	UG	G	3	1	34
4	UG	G	3	0	23
4	UG	G	3	0	37
4	UG	G	3	1	27
4	UG	G	3	0	26
4	UG	T	2	1	123
4	UG	T	2	0	159
4	UG	T	2	0	127
4	UG	T	2	0	183
4	UG	T	2	0	108
5	UG	T	6	0	66
5	UG	T	6	1	42
5	UG	T	6	1	73
5	UG	T	6	1	67
5	UG	T	6	0	34
5	UG	G	3	1	49
5	UG	G	3	0	141
5	UG	G	3	1	14
5	UG	G	3	1	31
5	UG	G	3	1	25
6	UG	T	2	1	69
6	UG	T	2	1	90
6	UG	T	2	1	111
6	UG	T	2	0	105
6	UG	T	2	1	60
6	UG	G	3	1	50
6	UG	G	3	0	18
6	UG	G	3	1	30
6	UG	G	3	1	28
6	UG	G	3	1	15
7	UG	T	1	1	94
7	UG	T	1	1	252
7	UG	T	1	1	81
7	UG	T	1	1	63
7	UG	T	1	0	87
7	UG	G	6	1	158
7	UG	G	6	1	49
7	UG	G	6	1	105
7	UG	G	6	1	39
7	UG	G	6	0	51
8	UG	G	5	1	14
8	UG	G	5	1	10
8	UG	G	5	1	9
8	UG	G	5	1	28
8	UG	G	5	1	27
8	UG	T	4	1	101
8	UG	T	4	1	54
8	UG	T	4	0	47
8	UG	T	4	1	54
8	UG	T	4	0	39
9	UG	G	4	1	54
9	UG	G	4	1	22
9	UG	G	4	0	127
9	UG	G	4	1	19
9	UG	G	4	1	21
9	UG	T	5	1	25
9	UG	T	5	1	21
9	UG	T	5	1	48
9	UG	T	5	1	19
9	UG	T	5	1	34
10	UG	T	1	0	88
10	UG	T	1	1	61
10	UG	T	1	0	136
10	UG	T	1	1	62
10	UG	T	1	1	20
10	UG	G	6	1	134
10	UG	G	6	1	30
10	UG	G	6	1	55
10	UG	G	6	0	25
10	UG	G	6	1	49
11	PG	T	5	1	26
11	PG	T	5	1	13
11	PG	T	5	1	58
11	PG	T	5	1	17
11	PG	T	5	0	25
11	PG	G	1	1	69
11	PG	G	1	1	108
11	PG	G	1	1	36
11	PG	G	1	1	35
11	PG	G	1	0	11
12	PG	G	2	1	20
12	PG	G	2	1	22
12	PG	G	2	0	22
12	PG	G	2	1	57
12	PG	G	2	0	23
12	PG	T	6	1	140
12	PG	T	6	1	39
12	PG	T	6	1	302
12	PG	T	6	1	126
12	PG	T	6	1	149
13	PG	G	2	1	26
13	PG	G	2	1	32
13	PG	G	2	1	22
13	PG	G	2	1	41
13	PG	G	2	0	22
13	PG	T	3	1	31
13	PG	T	3	1	19
13	PG	T	3	0	18
13	PG	T	3	1	29
13	PG	T	3	0	18
14	PG	T	6	1	137
14	PG	T	6	1	78
14	PG	T	6	1	149
14	PG	T	6	0	94
14	PG	T	6	1	135
14	PG	G	5	1	19
14	PG	G	5	1	20
14	PG	G	5	0	9
14	PG	G	5	1	26
14	PG	G	5	1	30
15	PG	G	6	1	80
15	PG	G	6	1	73
15	PG	G	6	1	83
15	PG	G	6	1	24
15	PG	G	6	0	31
15	PG	T	3	1	40
15	PG	T	3	1	27
15	PG	T	3	1	47
15	PG	T	3	1	70
15	PG	T	3	1	38
16	PG	G	5	1	30
16	PG	G	5	1	30
16	PG	G	5	1	12
16	PG	G	5	1	24
16	PG	G	5	1	28
16	PG	T	1	1	94
16	PG	T	1	1	87
16	PG	T	1	1	67
16	PG	T	1	1	27
16	PG	T	1	0	36
17	PG	G	3	1	41
17	PG	G	3	1	23
17	PG	G	3	0	20
17	PG	G	3	0	36
17	PG	G	3	1	14
17	PG	T	1	1	31
17	PG	T	1	0	51
17	PG	T	1	1	48
17	PG	T	1	1	23
17	PG	T	1	0	24
18	PG	G	3	1	26
18	PG	G	3	1	35
18	PG	G	3	1	53
18	PG	G	3	1	80
18	PG	G	3	1	18
18	PG	T	4	1	132
18	PG	T	4	1	42
18	PG	T	4	1	100
18	PG	T	4	0	126
18	PG	T	4	1	45
19	PG	G	2	0	55
19	PG	G	2	1	83
19	PG	G	2	1	40
19	PG	G	2	1	37
19	PG	G	2	0	34
19	PG	T	5	1	10
19	PG	T	5	1	13
19	PG	T	5	0	11
19	PG	T	5	1	12
19	PG	T	5	1	32
20	PG	T	2	1	88
20	PG	T	2	1	68
20	PG	T	2	1	52
20	PG	T	2	0	58
20	PG	T	2	1	67
20	PG	G	5	1	18
20	PG	G	5	1	9
20	PG	G	5	1	11
20	PG	G	5	0	10
20	PG	G	5	1	43
