# Supplementary material for: The Communicability of Graphical Alternatives to Tabular Displays of Statistical Simulation Studies
Source: PLoS One. 2011 Nov 23;6(11):e27974. doi: 10.1371/journal.pone.0027974 (PMC3223202; doi:10.1371/journal.pone.0027974)
Supplement: Supporting Information S3 — Readme file for Supporting Information S2. (TXT) [file pone.0027974.s003.txt]

The data codings are:
 - participant_id: a numerical identification code between 1 and 20, corresponding to the participat.  Each participant has 10 records in the dataset.
 - experience_level: individuals marked UG were students reading a BSc (hons) in Statistics at the National University of Singapore (NUS); those marked PG were either (i) postgraduate (research) students reading for a PhD in Statistics at the NUS, or (ii) faculty members at the NUS with a PhD in statistics or a related discipline.
 - stimulus_type: is coded T for table or G for graph.  All participants saw one graph and one table.  The order the stimuli were presented is indicated implicitly by the ordering in the datafile, i.e. the stimulus type presented first to individual i is the first to appear for that individual in the file.
 - stimulus_id: a numerical identification code between 1 and 6 indicating which table or graph was presented.  1: table 5.1 of ref [19] in the main manuscript; 2: table 4 of ref [20]; 3: table 3 of ref [21]; 4: table 1 of ref [22]; 5: table 3 of ref [23]; 6: table 1 of ref [24]. For graphical stimuli, the participant was presented a graphical adaptation of these in lieu of the original table.
 - accuracy: coded 1 for correct and 0 for incorrect according to a prespecified rubric.
 - time: in seconds.
